# Supplementary material for: Estimating the Current Routes of Transmission in HIV-1 F1 Subtype Infected Persons in Romania: Differences Between Self-Reporting and Phylogenetic Data
Source: Pathogens. 2024 Nov 4;13(11):960. doi: 10.3390/pathogens13110960 (PMC11597275; doi:10.3390/pathogens13110960)
Supplement: Supplementary file 1 [file pathogens-13-00960-s001.zip]

Archive with 1 entries (1 files):
- pathogens-3272366-supplementary.pdf
